# Supplementary material for: Enhanced stress resilience in potato by deletion of Parakletos
Source: Nat Commun. 2024 Jun 18;15:5224. doi: 10.1038/s41467-024-49584-4 (PMC11189580; doi:10.1038/s41467-024-49584-4)
Supplement: Supplementary file 4 — Supplementary Data 1 [file 41467_2024_49584_MOESM4_ESM.xlsx]

## Sheet: Blad1
List of proteins significantly (p < 0.05) differentially regulated relative to control
	Protein ID	Protein names	Fold Change (log2)
	M1A079	Uncharacterized protein	5.6
	M1ASJ0	Homeobox-leucine zipper protein	4.7
	M1CUF4	Uncharacterized protein	4.1
	M1BD66	Stem 28 kDa glycoprotein	3.3
	A0A0C4B0N5	Uncharacterized protein	3.2
	Q27S35	Photosystem II reaction center protein L	3
	M1B1N3	3-isopropylmalate dehydratase	2.9
	M1ACB9	4F5 family protein	2.8
	M1D3E9	4F5 domain containing protein	2.8
	P00296	Plastocyanin	2.8
	M1BNH9	Uncharacterized protein	2.7
	M1DFW4	6b-interacting protein 1	2.6
	M1CFB0	Dynamin	2.6
	M1BTC1	Small zinc finger	2.6
	M1CKN8	Uncharacterized protein	2.6
	M1BK38	Endonuclease	2.5
	M1BQV8	Microsomal glutathione s-transferase	2.5
	P46269	Cytochrome b-c1 complex subunit 8	2.4
	M0ZUN5	Uncharacterized protein	2.4
	M1B898	Brg-1 associated factor	2.4
	M1BMI0	Uncharacterized protein	2.4
	Q2VEI9	ATP synthase subunit c	2.4
	Q2VEF1	Photosystem II reaction center protein H	2.4
	M1BCM1	40S ribosomal protein S27	2.3
	M1BFC5	Phd finger transcription factor	2.3
	M1AHV7	Carboxylic ester hydrolase	2.3
	M0ZM03	Expansin	2.2
	M1B0P2	Coiled-coil domain-containing protein	2.1
	Q2VEC9	Photosystem I iron-sulfur center	2.1
	P32764	Ribulose bisphosphate carboxylase small subunit	2.1
	M1D5P5	Protein translocase	2
	M1CI39	Ribonucloprotein	2
	M1BH66	Arf gtpase-activating protein	1.9
	M0ZWJ4	Transcription factor	1.9
	M0ZGS4	AT-hook motif nuclear-localized protein	1.9
	M1A9W3	Protein transport protein Sec61 subunit beta	1.9
	P20346	Defensin-like protein P322	1.8
	M1A138	Developmental protein	1.8
	M1C8L3	14-3-3 protein 4	1.8
	M1BU17	PSI-K (Photosystem I subunit X)	1.8
	M1BDD4	Thylakoid membrane phosphoprotein 14 kDa	1.8
	K7X8C6	Ubiquitin-conjugating enzyme E2 36	1.7
	M1D666	Casein kinase	1.7
	M1B2J7	HUA enhancer 2	1.7
	M1AAI4	SNF7 family protein	1.7
	M1CAS5	Luminal binding protein	1.7
	M1B1H4	Chlorophyll a-b binding protein	1.6
	M0ZK92	Ribosomal protein S10, eukaryotic and archaeal form	1.6
	P06183	Photosystem II 10 kDa polypeptide	1.6
	M1CAG2	Hexosyltransferase, EC 2.4.1.-	1.6
	M1AUK8	60S ribosomal protein L27	1.6
	M1B766	ATP-dependent RNA helicase	1.6
	M1DN37	DUF26 domain-containing protein 1	1.6
	M1D7X9	Stress associated endoplasmic reticulum protein	1.5
	M1CPZ1	Sm protein F	1.5
	M0ZPC6	Charged multivesicular body protein	1.5
	M0ZKN7	Uncharacterized protein	1.5
	M1CJR7	S-adenosylmethionine transporter	1.5
	M1D402	Methyltransferase, EC 2.1.1.-	1.5
	M1CSX6	Small molecular heat shock protein 10	1.5
	M1D568	Uncharacterized protein	1.4
	M1ARJ5	60S ribosomal protein L4/L1	1.4
	M1C0L8	SUI1 B protein	1.4
	M1A8Y5	Uncharacterized protein	1.4
	M1A511	Photosystem I reaction center subunit	1.4
	M1CGD8	Phosphatidate cytidylyltransferase	1.4
	Q2VEG1	Cytochrome b559 subunit alpha	1.4
	M1ALB4	Brg-1 associated factor	1.4
	M1AAI2	Tonoplast intrinsic protein	1.4
	M1BQ74	Ribulose bisphosphate carboxylase small subunit	1.3
	M1C0R6	Photosystem I reaction center subunit V	1.3
	M1BNQ0	Uncharacterized protein	1.3
	M0ZGZ6	Thylakoid membrane phosphoprotein 14 kDa	1.3
	M1ASR5	Thylakoid membrane phosphoprotein 14 kDa	1.3
	M1CZP5	Peptidyl-prolyl cis-trans isomerase	1.3
	M0ZWB6	50S ribosomal protein L31	1.3
	M0ZIR3	PTAC15	1.3
	M1CKQ3	Small nuclear ribonucleoprotein E	1.3
	M1C7S5	Small nuclear ribonucleoprotein G, snRNP-G	1.2
	M1BFW1	Uncharacterized protein	1.2
	M1BKG3	Photosystem II 11 kDa protein	1.2
	M1CVG5	23 kDa subunit of oxygen evolving system of photosystem II	1.2
	M1A5E3	16kDa membrane protein	1.2
	M1C5F5	Actin-58	1.2
	M1ABB3	Protein TRIGALACTOSYLDIACYLGLYCEROL 2	1.1
	M1AB57	CP12	1.1
	Q3HVK7	Glycoprotein	1.1
	M1CSA2	Heat shock protein	1.1
	M1C5B0	Charged multivesicular body protein	1.1
	Q3HRX0	Uncharacterized protein	1.1
	Q2VEF0	Cytochrome b6	1.1
	M0ZVP6	Small nuclear ribonucleoprotein Sm D3	1.1
	M1C6W9	WD-40 repeat-containing protein MSI1	1.1
	M1AYB0	3-ketoacyl-CoA reductase 1	1.1
	M1BJ51	Uncharacterized protein	1
	M1A5I3	Structural maintenance of chromosome	1
	M1CLW5	Pyruvate kinase	1
	M1BL73	Thylakoid lumenal 17.4 kDa protein	1
	M1BVX0	Mago nashi 2	1
	M0ZW35	Uncharacterized protein	1
	M1CFP1	Brg-1 associated factor	1
	M1A6N2	Aquaporin	1
	M1BZF5	28 kDa small subunit ribosomal protein	0.9
	M1CFR0	Tic21	0.9
	M1CRG7	Sec61 transport protein	0.9
	M1ALF9	Uncharacterized protein	0.9
	Q2VEI0	Photosystem II CP43 reaction center protein	0.9
	M0ZI78	Monodehydroascorbate reductase	0.9
	Q2VEJ6	Photosystem II protein D1	0.8
	M1APW9	Pheophorbide A oxygenase	0.8
	Q2VEE5	30S ribosomal protein S8	0.8
	M1AXZ6	Chaperone protein DNAj	0.8
	M1BQB3	Nucleic acid binding protein	0.8
	Q2VEE4	50S ribosomal protein L14	0.8
	M1CBM0	Chloroplast heat shock protein 70-2	-0.6
	M1B1I3	GDSL-lipase protein	-0.7
	M1AAX9	Xylem serine proteinase 1	-0.7
	M1BVC9	Protein kinase domain-containing protein	-0.8
	K9MBJ7	Beta-1,3-glucanase 14 (Beta-glucosidase 08)	-0.8
	M1D6I1	Pollen specific LIM domain-containing protein	-0.9
	M1B8Q1	CT099	-0.9
	M1B6E4	FLU (FLUORESCENT IN BLUE LIGHT)	-0.9
	M1C9D8	XH/XS domain-containing protein	-0.9
	M1D5U8	L-ascorbate oxidase	-0.9
	M1BCI8	Nuclear-pore anchor	-0.9
	M1BLS0	Multicopper oxidase	-0.9
	M1D518	CDC48-interacting UBX-domain protein	-0.9
	M0ZIQ7	Second of four adjacent putative subtilase family	-1
	M1CSU8	Nascent polypeptide-associated complex subunit beta	-1
	M1C2F9	Increased size exclusion limit 2	-1
	M1CZC1	EMB1507	-1
	M1D0I2	AMPK1_CBM domain-containing protein	-1
	M1C6I0	Asparagine--tRNA ligase	-1
	P23509	Glucose-1-phosphate adenylyltransferase small subunit	-1
	M1BMM1	Arginine/serine-rich splicing factor	-1.1
	M1A0A2	Alanine--glyoxylate transaminase	-1.2
	M1BT31	Plant UBX domain-containing protein 1	-1.2
	M1AMQ0	Hydroxyproline-rich glycoprotein family protein	-1.2
	M0ZUB0	Replication termination factor 2	-1.3
	M1AQP4	Protein phosphatase 2C	-1.3
	M0ZHR9	Leucine-rich repeat extensin 3	-1.3
	M1CSW4	PRP8 protein	-1.4
	M1ADX7	Paramyosin	-1.4
	M1B4F8	Amino acid binding protein	-1.5
	M1ARN4	Ribulose bisphosphate carboxylase	-1.5
	M1CMB4	Acyltransferase	-1.5
	M1CHC9	HOS1	-1.5
	M1C015	Hydroxymethylbilane synthase	-1.5
	M1AUM4	Uro-adherence factor A	-1.6
	Q27S25	30S ribosomal protein S12	-1.7
	M1AWW4	Uncharacterized protein	-1.7
	M0ZZ35	Mitogen-activated protein kinase	-1.7
	M1CMP4	Vacuolar protein sorting-associated protein VPS9	-1.7
	M1BEG3	Nucleotide binding site-leucine rich repeat protein	-1.9
	M1BJX6	GRIP and coiled-coil domain-containing protein	-1.9
	M0ZNA1	Pre-mRNA-splicing factor cwc23	-1.9
	M1BS09	Poly(RC)-binding protein	-2
	M1C8J8	3-oxoacyl-CoA synthase	-2
	M1D4R5	Hexose transporter	-2.1
	M1CN16	Transcription factor RF2b	-2.2
	Q2XPW1	Histone H2B	-2.3
	M1B1N5	Chlorophyll a-b binding protein	-2.4
	M0ZR27	Mitogen-activated protein kinase	-2.5
	M1BDT7	NAD_Gly3P_dh_N	-4.6
	M0ZWH0	5'-3' exoribonuclease	-6.2
