# Supplementary material for: Enhanced stress resilience in potato by deletion of Parakletos
Source: Nat Commun. 2024 Jun 18;15:5224. doi: 10.1038/s41467-024-49584-4 (PMC11189580; doi:10.1038/s41467-024-49584-4)
Supplement: Supplementary file 6 — Source Data [file 41467_2024_49584_MOESM6_ESM.xlsx]

## Sheet: Fig. 1
	Phytophthora infestans infection assay on Nicotiana benthamiana leaves infiltrated with disarmed Agrobacterium carrying Parakletos overexpression (Parakletos-OE) vector or empty vector (EV)								Phytophthora infestans infection assay on Nicotiana benthamiana leaves post-silencing using virus-induced gene silencing (VIGS) with TRV2:GFP or TRV2:Parakletos constructs.								Western blot analysis showing localisation of Parakletos-mCherry fusion protein.										Western blot analysis of total protein (Parakletos-mCherry) in N. benthamiana, with and without flg22 treatment (1 μM at 0 h, 20 min, and 120 min).
	Fig.1a								Fig.1b								Fig.1d										Fig.1f
	Sample ID	Lesion diameter (mm)	Two-tailed Student’s t-test	p-value					Sample ID	Lesion diameter (mm)		Two-tailed Student’s t-test	p-value
	Empty vector (EV)	9	Empty vector (EV) vs Parakletos-OE	1.12694e-06					TRV2:GFP	18		Empty vector (EV) vs Parakletos-OE	4.08159e-05
	Empty vector (EV)	5							TRV2:GFP	21.6667
	Empty vector (EV)	3							TRV2:GFP	15
	Empty vector (EV)	1							TRV2:GFP	20
	Empty vector (EV)	5							TRV2:GFP	20
	Empty vector (EV)	4							TRV2:GFP	24.5
	Empty vector (EV)	4							TRV2:GFP	21.5
	Empty vector (EV)	3.5							TRV2:GFP	16
	Empty vector (EV)	4							TRV2:GFP	22
	Empty vector (EV)	2							TRV2:GFP	25
	Empty vector (EV)	4							TRV2:GFP	9
	Empty vector (EV)	2.5							TRV2:GFP	15
	Empty vector (EV)	3							TRV2:GFP	16.5
	Empty vector (EV)	3							TRV2:GFP	10
	Empty vector (EV)	4							TRV2:GFP	12
	Empty vector (EV)	3.5							TRV2:GFP	18
	Empty vector (EV)	5							TRV2:GFP	6.8
	Empty vector (EV)	3							TRV2:GFP	12
	Empty vector (EV)	2							TRV2:GFP	5
	Empty vector (EV)	5							TRV2:GFP	20
	Empty vector (EV)	2							TRV2:GFP	15
	Empty vector (EV)	6							TRV2:GFP	7
	Empty vector (EV)	3							TRV2:GFP	4
	Empty vector (EV)	2							TRV2:GFP	10
	Parakletos-OE	4.3							TRV2:Parakletos	5.5
	Parakletos-OE	5							TRV2:Parakletos	6.5
	Parakletos-OE	9							TRV2:Parakletos	4
	Parakletos-OE	4							TRV2:Parakletos	15
	Parakletos-OE	6							TRV2:Parakletos	5
	Parakletos-OE	5							TRV2:Parakletos	8.5
	Parakletos-OE	7							TRV2:Parakletos	4
	Parakletos-OE	5.5							TRV2:Parakletos	5
	Parakletos-OE	8							TRV2:Parakletos	10
	Parakletos-OE	7							TRV2:Parakletos	6
	Parakletos-OE	8.5							TRV2:Parakletos	8
	Parakletos-OE	6							TRV2:Parakletos	2.5
	Parakletos-OE	7.5							TRV2:Parakletos	6
	Parakletos-OE	5							TRV2:Parakletos	22
	Parakletos-OE	6							TRV2:Parakletos	6
	Parakletos-OE	5							TRV2:Parakletos	20
	Parakletos-OE	8							TRV2:Parakletos	5.6
	Parakletos-OE	5.6							TRV2:Parakletos	3
	Parakletos-OE	8							TRV2:Parakletos	12
	Parakletos-OE	8							TRV2:Parakletos	10
	Parakletos-OE	7							TRV2:Parakletos	4
	Parakletos-OE	3							TRV2:Parakletos	6
	Parakletos-OE	7.4							TRV2:Parakletos	5
	Parakletos-OE	5.5							TRV2:Parakletos	7

## Sheet: Fig. 2
	ROS production in response to flg22 (1 μM) in Nicotiana benthamiana plants transiently expressing Parakletos, measured as total relative light units (RLU)																ROS production in response to flg22 (1 μM) in Nicotiana benthamiana plants silenced for Parakletos. ROS measured as total relative light units (RLU)																Elevated second ROS peak in response to 0.1 µM flg22 in Parakletos-silenced plants.															Expression of NbRBOHB (normalized to EF-1α) in Parakletos-silenced plants after infiltration (12 hpi) with flg22 (1 µM) relative to controls
	fig 2a																fig 2b																fig 2c															Fig.2d
		ROS															ROS																ROS																NbRbohb
		flg22								Total RLU (X10^5) (60 minutes)			Two-tailed Student’s t-test	p-value			flg22								Total RLU (X10^5) (60 minutes)			Two-tailed Student’s t-test	p-value				flg22								Total RLU (X10^4) (50-281 minutes)			Two-tailed Student’s t-test	p-value				Normalized gene expression (2^-ddCt)
		Empty vector (EV)			Parakletos-OE								Empty vector (EV) vs Parakletos-OE	3.78093e-05			TRV2:GFP			TRV2:Parakletos								TRV2:GFP vs TRV2:Parakletos	2.89896e-05				TRV2:GFP			TRV2:Parakletos								TRV2:GFP vs TRV2:Parakletos	4.15105e-06				Sample ID
		Time (min)	RLU (X10^3)	S.E	Time (min)	RLU (X10^3)	S.E		Biological replicates	Empty vector (EV)	34.1733						Time (min)	RLU (X10^3)	S.E	Time (min)	RLU (X10^3)	S.E		Biological replicates	TRV2:GFP	28.3779							Time (min)	RLU (X10^2)	S.E	Time (min)	RLU (X10^3)	S.E		Biological replicates	TRV2:GFP	54.3327						Biological replicates	TRV2:GFP
		0	0.0468056	0.0039418	0	0.0694991	0.00774085			Empty vector (EV)	84.6639						0	0.0847153	0.0318719	0	0.0654167	0.0070575			TRV2:GFP	27.4501							50.3588	87.7683	20.3386	0	190.182	38.1502			TRV2:GFP	57.099							TRV2:GFP
		1.00665	0.02975	0.00267742	1.00665	0.0401218	0.00642282			Empty vector (EV)	44.4739						1.00665	0.134347	0.100278	1.00665	0.0284167	0.00487379			TRV2:GFP	20.7556							52.4575	83.1352	19.3916	1.00665	182.409	36.2342			TRV2:GFP	35.2742							TRV2:GFP
		2.00677	0.0236944	0.00381682	2.00677	0.031575	0.00501864			Empty vector (EV)	66.3307						2.00677	2.02261	1.13009	2.00677	2.2505	0.601903			TRV2:GFP	29.3893							54.5575	78.8693	18.2642	2.00677	175.271	34.9173			TRV2:GFP	81.6781							TRV2:GFP
		3.0067	1.36631	0.387115	3.0067	0.994271	0.369661			Empty vector (EV)	67.4809						3.0067	11.4385	4.11356	3.0067	22.2386	3.18485			TRV2:GFP	28.7739							56.6547	75.1176	17.0437	3.0067	168.626	33.2304			TRV2:GFP	91.5557							TRV2:Parakletos
		4.00682	15.1756	3.03729	4.00682	8.95583	2.72271			Empty vector (EV)	49.9775						4.00682	26.9613	6.02543	4.00682	59.2925	5.66264			TRV2:GFP	34.4682							58.7537	71.1786	16.0562	4.00682	159.951	31.0513			TRV2:GFP	36.442							TRV2:Parakletos
		5.00737	51.7847	7.27837	5.00737	27.9659	5.95867			Empty vector (EV)	57.2165						5.00737	42.6725	6.12686	5.00737	93.0433	6.62381			TRV2:GFP	33.2025							60.8551	67.5019	14.9152	5.00737	154.367	29.0563			TRV2:GFP	103.049							TRV2:Parakletos
		6.0077	97.5194	10.0877	6.0077	53.0037	8.07324			Empty vector (EV)	69.4816						6.0077	57.9825	5.88346	6.0077	121.463	7.3284			TRV2:GFP	31.2247							62.9535	64.5729	13.8884	6.0077	148.23	27.142			TRV2:GFP	64.1123							TRV2:Parakletos
		7.00763	139.644	11.3419	7.00763	78.915	9.44547			Empty vector (EV)	87.2176						7.00763	73.2335	5.84485	7.00763	146.125	8.13171			TRV2:GFP	25.5632							65.0516	61.3965	13.2575	7.00763	142.035	25.4112			TRV2:GFP	38.3623
		8.0076	175.789	12.0706	8.0076	102.342	10.6053			Empty vector (EV)	66.2121						8.0076	88.3209	6.00818	8.0076	167.65	8.95635			TRV2:GFP	26.4115							67.1498	59.7933	12.8796	8.0076	137.492	23.7209			TRV2:GFP	17.754
		9.00785	204.198	12.5478	9.00785	121.931	11.6061			Empty vector (EV)	68.1164						9.00785	101.772	6.40882	9.00785	186.033	9.96481			TRV2:GFP	22.0955							69.2476	58.8587	12.6838	9.00785	134.478	22.2723			TRV2:GFP	67.9271
		10.0079	225.866	12.9358	10.0079	137.209	12.5384			Empty vector (EV)	49.9775						10.0079	113.724	6.87434	10.0079	201.025	11.1563			TRV2:GFP	18.3518							71.3479	56.8935	12.2528	10.0079	129.398	20.5386			TRV2:GFP	21.23
		11.0079	242.167	13.37	11.0079	148.337	13.3235			Parakletos-OE	34.228						11.0079	123.78	7.3304	11.0079	212.625	11.9002			TRV2:Parakletos	38.4888							73.4455	56.6479	12.0548	11.0079	127.44	19.3375			TRV2:Parakletos	136.856
		12.0081	253.506	13.7125	12.0081	156.189	13.8495			Parakletos-OE	36.3732						12.0081	131.836	7.87392	12.0081	221	12.6124			TRV2:Parakletos	40.8197							75.5432	56.3891	11.8704	12.0081	127.377	18.0837			TRV2:Parakletos	98.7803
		13.0087	261.325	13.9972	13.0087	160.295	14.1805			Parakletos-OE	44.031						13.0087	137.514	8.37683	13.0087	226.067	12.8703			TRV2:Parakletos	35.4323							77.6423	56.4063	11.7261	13.0087	125.81	16.7919			TRV2:Parakletos	151.723
		14.0092	266.25	14.1997	14.0092	161.841	14.2707			Parakletos-OE	25.5997						14.0092	141.274	8.83894	14.0092	227.875	12.9089			TRV2:Parakletos	33.7694							79.7405	55.701	11.2551	14.0092	125.68	15.4999			TRV2:Parakletos	105.071
		15.009	268.133	14.2193	15.009	161.946	14.2196			Parakletos-OE	39.4684						15.009	142.583	9.05488	15.009	227.05	12.8948			TRV2:Parakletos	37.0532							81.8393	56.0919	11.171	15.009	126.089	14.5018			TRV2:Parakletos	81.8253
		16.0095	268.075	14.4504	16.0095	159.969	13.9651			Parakletos-OE	35.5982						16.0095	142.104	9.21718	16.0095	223.717	12.6495			TRV2:Parakletos	55.4656							83.9381	56.3211	11.116	16.0095	126.83	12.9738			TRV2:Parakletos	87.8247
		17.01	266.758	14.4156	17.01	156.935	13.6755			Parakletos-OE	27.7842						17.01	139.929	9.36009	17.01	218.4	12.291			TRV2:Parakletos	45.0599							86.036	57.1533	10.9246	17.01	128.112	12.0724			TRV2:Parakletos	115.739
		18.0099	263.636	14.7816	18.0099	153.196	13.3418			Parakletos-OE	47.9038						18.0099	136.201	9.33225	18.0099	210.542	11.8857			TRV2:Parakletos	58.9871							88.1302	58.5311	10.9159	18.0099	130.531	11.0431			TRV2:Parakletos	126.701
		19.01	259.786	14.8198	19.01	148.286	12.8908			Parakletos-OE	41.8948						19.01	130.45	9.16422	19.01	200.483	11.3824			TRV2:Parakletos	38.6861							90.2262	60.1377	11.0968	19.01	133.86	10.2803			TRV2:Parakletos	103.019
		20.0104	254.614	14.9939	20.0104	143.045	12.3789			Parakletos-OE	29.091						20.0104	123.57	8.89518	20.0104	187.217	11.0485			TRV2:Parakletos	39.2657							92.3237	61.3346	11.0811	20.0104	137.029	9.66248			TRV2:Parakletos	143.675
		21.0107	248.817	15.2713	21.0107	136.927	11.8044			Parakletos-OE	23.0961						21.0107	115.077	8.42675	21.0107	171.8	10.7731			TRV2:Parakletos	44.3013							94.4218	63.5446	11.4514	21.0107	141.526	9.23465			TRV2:Parakletos	140.094
		22.0108	241.878	15.609	22.0108	130.848	11.189			Parakletos-OE	18.2412						22.0108	105.522	7.94861	22.0108	153.133	10.469			TRV2:Parakletos	36.1404							96.522	65.5863	11.7936	22.0108	145.239	8.96191			TRV2:Parakletos	142.807
		23.0114	234.167	15.8778	23.0114	123.965	10.6436										23.0114	94.7687	7.3932	23.0114	133.39	10.0129											98.6162	68.4072	12.4886	23.0114	149.901	9.12709
		24.0113	225.092	16.2837	24.0113	116.377	9.93784										24.0113	83.7451	6.7493	24.0113	112.808	9.62565											100.714	70.9054	12.5803	24.0113	155.021	9.38373
		25.0115	214.789	16.4968	25.0115	108.527	9.22954										25.0115	72.231	6.08298	25.0115	92.9283	9.09743											102.811	73.5289	12.9618	25.0115	160.32	9.7438
		26.0117	203.731	16.6748	26.0117	100.44	8.53804										26.0117	61.5043	5.43758	26.0117	74.2225	8.516											104.911	76.1418	13.1461	26.0117	163.929	10.1587
		27.0118	191.222	16.8526	27.0118	91.6051	7.68515										27.0118	51.4721	4.65714	27.0118	57.7933	7.62287											107.01	78.0659	13.3951	27.0118	169.497	10.3452
		28.0122	177.164	17.0611	28.0122	82.0822	6.93536										28.0122	42.781	3.94063	28.0122	44.3625	6.74244											109.109	80.3117	13.4959	28.0122	174.021	10.7671
		29.0123	161.442	17.1428	29.0123	72.2365	6.01108										29.0123	35.5091	3.36197	29.0123	34.4398	5.89006											111.207	83.1512	13.4623	29.0123	179.063	11.0544
		30.0126	144.59	17.2226	30.0126	62.1427	5.07733										30.0126	29.7177	2.83208	30.0126	27.2697	5.19878											113.307	86.6524	13.5951	30.0126	183.698	11.2228
		31.0127	126.896	17.1751	31.0127	51.795	4.14928										31.0127	25.2024	2.49564	31.0127	21.9961	4.55533											115.406	87.8524	13.4525	31.0127	188.032	11.6222
		32.013	107.959	16.972	32.013	41.8522	3.33509										32.013	21.1979	2.22466	32.013	17.8758	3.99142											117.502	89.9449	13.3144	32.013	191.855	11.6092
		33.0136	89.6144	16.6304	33.0136	32.56	2.66394										33.0136	17.8434	2.00946	33.0136	14.6727	3.4423											119.601	89.7181	13.2213	33.0136	194.219	11.7119
		34.0136	71.5081	15.7988	34.0136	24.6778	2.26847										34.0136	15.1208	1.79216	34.0136	12.0085	2.95389											121.699	89.2692	12.817	34.0136	195.198	11.4983
		35.0141	55.7431	14.6084	35.0141	18.1877	1.99518										35.0141	12.6117	1.59674	35.0141	9.82675	2.49601											123.797	89.6749	12.6811	35.0141	197.011	11.4961
		36.0141	42.2814	12.9601	36.0141	13.3349	1.73279										36.0141	10.4413	1.3568	36.0141	8.06242	2.08867											125.891	88.6651	12.5756	36.0141	197.729	11.717
		37.0143	31.7817	11.0533	37.0143	10.1101	1.49989										37.0143	8.68632	1.13898	37.0143	6.61375	1.74171											127.987	88.3908	12.2214	37.0143	197.093	11.4894
		38.0145	23.7549	9.10208	38.0145	7.80604	1.27304										38.0145	7.14543	0.95288	38.0145	5.49783	1.47581											130.083	88.1127	12.0286	38.0145	196.9	11.3516
		39.015	17.9911	7.35021	39.015	6.41286	1.11312										39.015	5.76841	0.781882	39.015	4.57275	1.24045											132.181	87.3548	11.7118	39.015	196.211	11.2578
		40.0152	13.6892	5.70232	40.0152	5.40767	1.01293										40.0152	4.62072	0.636278	40.0152	3.838	1.03351											134.277	86.8637	11.4298	40.0152	194.558	11.1811
		41.0153	10.7132	4.38837	41.0153	4.58892	0.866573										41.0153	3.71768	0.530742	41.0153	3.23683	0.885095											136.375	85.7003	11.1993	41.0153	192.086	10.9664
		42.0157	8.494	3.4304	42.0157	3.90981	0.767382										42.0157	2.96491	0.443441	42.0157	2.80667	0.765105											138.469	84.1473	10.8859	42.0157	189.534	10.8647
		43.0157	6.83106	2.72009	43.0157	3.51236	0.698259										43.0157	2.4435	0.383008	43.0157	2.48033	0.654723											140.565	82.0326	10.6716	43.0157	185.52	10.7073
		44.016	5.63753	2.21236	44.016	3.09404	0.652851										44.016	2.04933	0.344677	44.016	2.2155	0.564398											142.663	80.1316	10.4251	44.016	182.167	10.6371
		45.0163	4.80406	1.83632	45.0163	2.79716	0.621982										45.0163	1.73403	0.310687	45.0163	2.01467	0.51123											144.761	78.4051	10.1368	45.0163	177.845	10.4575
		46.0168	4.15644	1.52686	46.0168	2.43228	0.559531										46.0168	1.50573	0.288825	46.0168	1.885	0.479638											146.859	75.9459	9.77202	46.0168	174.344	10.1921
		47.017	3.65228	1.28214	47.017	2.11708	0.499705										47.017	1.35293	0.262942	47.017	1.7555	0.437821											148.957	74.0649	9.44293	47.017	169.623	10.2499
		48.0171	3.25897	1.07964	48.0171	1.92424	0.478762										48.0171	1.26623	0.254097	48.0171	1.68175	0.41542											151.055	71.6733	9.23435	48.0171	164.789	9.91613
		49.0174	2.95111	0.953455	49.0174	1.77607	0.453389										49.0174	1.19237	0.241849	49.0174	1.62233	0.389602											153.154	70.2543	8.8554	49.0174	160.468	9.62323
		50.0177	2.65267	0.812821	50.0177	1.69312	0.450683										50.0177	1.1184	0.225535	50.0177	1.54567	0.371083											155.254	68.6443	8.56744	50.0177	155.059	9.54363
		51.0179	2.40908	0.693312	51.0179	1.61721	0.458021										51.0179	1.09968	0.221751	51.0179	1.48058	0.353633											157.351	66.5681	8.19792	51.0179	149.888	9.36887
		52.0179	2.23072	0.609529	52.0179	1.52698	0.444702										52.0179	1.05956	0.210027	52.0179	1.45892	0.345218											159.446	64.5542	7.92532	52.0179	143.527	9.03905
		53.0184	2.04789	0.534927	53.0184	1.49259	0.429802										53.0184	1.0055	0.210071	53.0184	1.40217	0.333695											161.544	62.5244	7.61228	53.0184	138.973	8.88014
		54.0186	1.89119	0.481962	54.0186	1.43288	0.417034										54.0186	0.982378	0.202355	54.0186	1.3725	0.327283											163.641	60.106	7.51234	54.0186	133.459	8.43313
		55.0188	1.80117	0.443751	55.0188	1.43874	0.423867										55.0188	0.941241	0.190177	55.0188	1.31292	0.307514											165.738	57.8093	7.2456	55.0188	128.42	8.3247
		56.0188	1.685	0.396121	56.0188	1.44905	0.456804										56.0188	0.915726	0.187494	56.0188	1.27483	0.30294											167.837	55.1962	7.05153	56.0188	122.835	8.14498
		57.0191	1.58444	0.364171	57.0191	1.43889	0.445025										57.0191	0.861375	0.178727	57.0191	1.24242	0.288714											169.934	53.181	6.93777	57.0191	118.001	7.78654
		58.0192	1.53944	0.344104	58.0192	1.3679	0.4136										58.0192	0.849318	0.178069	58.0192	1.20375	0.29273											172.032	51.3951	6.56806	58.0192	112.939	7.62246
		59.0194	1.46447	0.327074	59.0194	1.29344	0.380394										59.0194	0.801052	0.168996	59.0194	1.15717	0.28184											174.13	49.7586	6.42093	59.0194	108.292	7.4502
		60.0198	1.40858	0.313956	60.0198	1.21801	0.348046										60.0198	0.787394	0.172019	60.0198	1.1275	0.278192											176.227	47.7848	6.06005	60.0198	103.437	7.15382
																																	178.324	46.3279	5.80588		98.7488	7.00774
																																	180.422	45.3425	5.50562		94.104	6.6593
																																	182.519	43.5317	5.21963		89.6667	6.61706
																																	184.616	42.2961	5.16243		85.3108	6.42889
																																	186.714	40.638	4.95349		81.507	6.29781
																																	188.811	39.3372	4.84899		77.8172	6.0904
																																	190.91	37.8846	4.73617		74.5992	5.87159
																																	193.009	36.3354	4.55456		71.015	5.71709
																																	195.108	34.7202	4.51684		68.3997	5.82284
																																	197.205	33.4391	4.37506		65.4178	5.70491
																																	199.304	32.438	4.31033		62.2606	5.58683
																																	201.404	31.3364	4.18513		60.7305	5.50867
																																	203.501	29.9468	4.07722		57.5884	5.44806
																																	205.6	29.0274	3.9702		55.8693	5.34116
																																	207.697	28.0964	3.80473		53.1794	5.1576
																																	209.794	28.054	3.83554		51.7391	5.07001
																																	211.892	27.5478	3.66358		49.7235	4.94164
																																	213.99	27.4073	3.64581		48.0946	4.78647
																																	216.089	26.8693	3.51831		46.7203	4.63306
																																	218.19	26.2784	3.49691		45.3421	4.3944
																																	220.289	25.1723	3.36954		44.2372	4.35027
																																	222.387	24.5986	3.33124		42.546	4.26469
																																	224.486	23.3218	3.34438		41.336	4.19236
																																	226.586	22.1488	3.24818		40.0993	4.12533
																																	228.684	21.5078	3.15121		38.8896	4.04369
																																	230.781	20.7514	3.10573		37.91	4.01319
																																	232.88	20.3212	3.11718		36.548	3.90685
																																	234.98	20.0792	3.04518		35.8823	3.75477
																																	237.079	19.3948	2.94839		35.2035	3.74773
																																	239.179	19.1318	2.94339		34.0895	3.64173
																																	241.28	18.3973	2.88596		33.6936	3.75998
																																	243.377	17.8829	2.82794		32.5977	3.66625
																																	245.474	17.5588	2.84378		32.1003	3.66262
																																	247.575	17.3821	2.86186		31.6729	3.79567
																																	249.674	17.3366	2.87843		31.69	3.95422
																																	251.774	17.1137	2.85338		31.6294	4.00825
																																	253.87	17.3391	2.82595		31.2692	4.1058
																																	255.966	17.6547	2.86704		31.3157	4.34762
																																	258.065	17.3948	2.84684		30.6875	4.28927
																																	260.162	17.4513	2.90125		30.5693	4.45865
																																	262.262	17.3209	2.88729		30.9615	4.6651
																																	264.36	17.4615	2.97996		31.1177	4.95189
																																	266.458	17.3702	3.14092		30.962	5.22741
																																	268.558	17.8809	3.32305		31.4214	5.22979
																																	270.656	18.1677	3.59729		31.7436	5.39419
																																	272.753	18.5186	3.78318		31.8277	5.32422
																																	274.853	18.8382	3.88694		32.2581	5.45432
																																	276.95	18.8373	3.96721		31.7618	5.39688
																																	279.051	19.1288	4.06482		31.8379	5.35434
																																	281.149	19.334	4.20088		31.8398	5.51375
[truncated: 85 more columns]

## Sheet: Fig. 3
	Disease symptoms and infection assays with (a) the oomycete pathogen Phytophthora infestanson Parakletos-KO potato plants.											Disease symptoms and infection assays with the fungus Alternaria solani on Parakletos-KO potato plants.											Disease symptoms and infection assays with the bacterial pathogens Dickeya dadantii in Nicotiana benthamiana parakletos-silenced plants.									Disease symptoms and infection assays with Pseudomonas syringae dHopQ in Nicotiana benthamiana parakletos-silenced plants.									Effect of salt stress (60 mM NaCl) on parakletos-KO plants.
	fig. 3a											fig. 3b											fig. 3c									fig. 3d									fig. 3e
		Phytophthora infestans infection assay											Alternaria solani infection assay											Dickeya dadantii infection assay									Pseudomonas syringae dHopQ									Salt stress (60 mM NaCl)
			Lesion diameter (mm)					Statistical information						Lesion diameter (mm)					Statistical information						Lesion diameter (mm)			Statistical information						LOG CFU/cm^2			Statistical information						Fresh weight (g)					Statistical information
			Control	parakletos-KO lines				Two-tailed Student’s t-test	p-value					Control	parakletos-KO lines				Two-tailed Student’s t-test	p-value					TRV2:GFP	TRV2:Parakletos		Two-tailed Student’s t-test	p-value					TRV2:GFP	TRV2:Parakletos		Two-tailed Student’s t-test	p-value					Control	parakletos-KO lines				Two-tailed Student’s t-test	p-value
			Desiree-WT	L-19	L-24	L-32		Desiree-WT vs L-19	9.73593e-09					Desiree-WT	L-19	L-24	L-32		Desiree-WT vs L-19	7.50198e-08				Biological replicates	15	8		TRV2:GFP vs TRV2:Parakletos	2.59819e-05				Biological replicates	6.348	3.104		TRV2:GFP vs TRV2:Parakletos	0.00658916					Desiree-WT	L-19	L-24	L-32		Desiree-WT vs L-19	1.23674e-09
		Biological replicates	35	15	18	20		Desiree-WT vs L-24	2.98488e-08				Biological replicates	4.91	5.27	3.87	4.73		Desiree-WT vs L-24	9.13481e-08					13	2								7.232	4.851							Biological replicates	0.31	0.48	0.46	0.25		Desiree-WT vs L-24	1.28254e-13
			35	16	25	28		Desiree-WT vs L-32	6.76741e-08					11.05	4.88	7.88	9.23		Desiree-WT vs L-32	1.12288e-07					8	7								4.92	2.895								0.36	0.44	0.48	0.49		Desiree-WT vs L-32	8.23407e-10
			43	14	21	27								16.61	13.66	6.49	1.07								5	8								6.45	3.44								0.33	0.31	0.66	0.5
			36	17	15	25								7.08	2.67	4.44	4.78								6	12																	0.11	0.63	0.52	0.54
			34	18	20	26								16.83	5.65	5.7	2.7								16	5																	0.12	0.49	0.5	0.44
			34	13	25	23								13.28	0.99	5.7	3.73								5	8																	0.15	0.49	0.52	0.47
			34	23	24	21								16.22	2.89	2.74	4.27								4	3																	0.11	0.36	0.5	0.49
			31	26	25	26								5.36	3.01	6.77	4.51								7	5																	0.13	0.27	0.3	0.36
			30	20	26	27								4.8	5.6	2.3	2.96								11	7																	0.1	0.51	0.5	0.2
			25	17	8	18								13.55	3.32	4.46	2.14								15	4																	0.1	0.45	0.5	0.62
			24	23	20	16								14.41	5.33	4.85	1.72								8	6																	0.11	0.2	0.46	0.33
			36	13	17	15								11.9	3.99	4.08	4.92								12	4																	0.12	0.36	0.65	0.66
			32	20	18	20								16.55	5.8	12.12	5.45								12	1																	0.1	0.64	0.34	0.25
			25	20	20	15								10.72	8	4.95	6.84								7	3																	0.08	0.26	0.31	0.29
			23	23	16	13								7.83	5.65	3.63	5.57								7	2																	0.121	0.39	0.55	0.52
			25	22	12	14								7.95	3.99	3.71	3.45								5	2																	0.111	0.4	0.33	0.45
			30	21	13	20								10.26	0.5	4.85	9.41								10	9																	0.19	0.6	0.5	0.5
			33	17	24	16								16.35	6.65	2.25	12.87								8	6																	0.11	0.69	0.58	0.51
			29	21	13	19								17.18	3.57	5.42	3.82								17	2																	0.13	0.45	0.6	0.4
			42	20	22	20								8.73	4.88	4.5	4.33								18	6																	0.15	0.5	0.51	0.6
			40	25	10	25								8.62	1.98	10.4	6.12								20	7
			35	10	25	20								10.31	3.5	2.43	4.78								17	5
			30	20	30	20								17.69	5.1	5.03	6.66								10	5
			12	30	15	11								10.11	9.42	2.3	4.78

## Sheet: Fig. 4
	Untreated plot for late blight, disease incidence based on area under the disease progress curve (AUDPC) for parakletos-KO lines (L19 and L24) compared with Désirée background control for year 2021 and year 2022 andtuber yield in tonnes per hectare (ton ha−1 ) in 2021 and 2022.																				Physiological parameters of indicated lines in untreated plot for the year 2022: quantum yield of PSII (φPSII) and Stomatal conductance (mmol m−2 s−1).																		For fungicide-treated plots, tuber yield in tonnes per hectare (ton ha−1) obtained at in 2021, 2022, and 2023.
	fig. 4c																				fig. 4d																		fig. 4e
		Untreated, 2021				Statistical information, Area under the disease progress curve (AUDPC, 2021)					Untreated, 2021				Statistical information, (Yield, 2021)							Untreated (Year 2022)							Utreated (Year 2022)											Fungicide treated , 2021				Statistical information, (Yield, 2021)
		Area under the disease progress curve (AUDPC)				Two-tailed Student’s t-test	p-value				Yield, tonnes per hectare (ton ha−1 )				Two-tailed Student’s t-test	p-value						Stomatal conductance (mmol m−2 s−1)				Statistical information, Stomatal conductance			Quantum yield of PSII (φPSII)				Statistical information, Quantum yield of PSII (φPSII)							Yield, tonnes per hectare (ton ha−1 )				Two-tailed Student’s t-test	p-value
		Control	parakletos-KO lines			Desiree-WT vs L-19	0.0372655				Control	parakletos-KO lines			Desiree-WT vs L-19	0.0243093						Control	parakletos-KO lines			Two-tailed Student’s t-test	p-value		Control	parakletos-KO lines			Two-tailed Student’s t-test	p-value						Control	parakletos-KO lines			Desiree-WT vs L-19	0.973122
		Desiree-WT	L-19	L-24		Desiree-WT vs L-24	0.0173877				Desiree-WT	L-19	L-24		Desiree-WT vs L-24	0.0310996						Desiree-WT	L-19	L-24		Desiree-WT vs L-19	0.388375		Desiree-WT	L-19	L-24		Desiree-WT vs L-19	0.996116						Desiree-WT	L-19	L-24		Desiree-WT vs L-24	0.602902
		215	106.75	121.5							11.1111	14.6667	14.2222									0.104623	0.251781	0.23675		Desiree-WT vs L-24	0.429613		0.464099	0.514216	0.476968		Desiree-WT vs L-24	0.883989						24.4444	36.8889	17.3333
		325.5	156	129.25							12.4444	15.1111	16									0.109422	0.208008	0.147909					0.488896	0.373114	0.524675									29.3333	16	28.4444
		258	111	77.3							13.3333	17.3333	19.5556									0.309002	0.344952	0.088034					0.645372	0.520799	0.425942
			136.5	59.75								14.2222	15.5556									0.203176	0.192279	0.288069					0.515266	0.647373	0.490665
																						0.338423	0.148635	0.428374					0.422041	0.580964	0.490094
																						0.152104	0.22048	0.275106					0.563787	0.469706	0.611275
																						0.36783	0.094197	0.169163					0.492769	0.493589	0.510857
																						0.284013	0.365741	0.315193					0.466195	0.569019	0.555497
		Untreated, 2022				Statistical information, Area under the disease progress curve (AUDPC, 2022)					Untreated, 2022				Statistical information, (Yield, 2022)							0.335017	0.31062	0.393015					0.555842	0.48717	0.492766									Fungicide treated , 2022				Statistical information, (Yield, 2022)
		Area under the disease progress curve (AUDPC)				Two-tailed Student’s t-test	p-value				Yield, tonnes per hectare (ton ha−1 )				Two-tailed Student’s t-test	p-value						0.279068	0.279836	0.233796					0.561113	0.576313	0.568501									Yield, tonnes per hectare (ton ha−1 )				Two-tailed Student’s t-test	p-value
		Control	parakletos-KO lines			Desiree-WT vs L-19	0.0282639				Control	parakletos-KO lines			Desiree-WT vs L-19	0.00516828						0.184463	0.156419	0.116787					0.437381	0.58766	0.469451									Control	parakletos-KO lines			Desiree-WT vs L-19	0.272561
		Desiree-WT	L-19	L-24		Desiree-WT vs L-24	0.0355203				Desiree-WT	L-19	L-24		Desiree-WT vs L-24	0.00927427						0.226892	0.250958	0.110597					0.329442	0.52563	0.576752									Desiree-WT	L-19	L-24		Desiree-WT vs L-24	0.134523
		369.23	86.9	88.91							35.5556	44.4444	45.1111									0.264659	0.262009	0.21088					0.644963	0.426663	0.427038									62.2222	60	55.5556
		235.77	85.77	122.585							36.4444	48.2222	44.2667									0.24081	0.22795	0.256271					0.454842	0.451493	0.453127									61.7778	56.8889	57.7778
		260.745	99.83	109							31.5556	42.4889	42									0.210045	0.414155	0.251546					0.597581	0.631764	0.617707									57.7778	53.3333	53.3333
		169.23	151.48	123.375							27.5556	41.3333	39.1111									0.085237	0.056844	0.230181					0.446585	0.450608	0.432433									53.3333	51.1111	49.7778
																						0.173546	0.219954	0.09537					0.446664	0.339317	0.528932
																						0.284313	0.254632	0.60825					0.774772	0.439263	0.459475
																						0.209297	0.425006	0.228894					0.333359	0.449525	0.725629
																						0.152286	0.324898	0.372037					0.45984	0.56958	0.352217
																																								Fungicide treated , 2023				Statistical information, (Yield, 2023)
																																								Yield, tonnes per hectare (ton ha−1 )				Two-tailed Student’s t-test	p-value
																																								Control	parakletos-KO lines			Desiree-WT vs L-19	0.826559
																																								Desiree-WT	L-19	L-24		Desiree-WT vs L-24	0.504498
																																								53.6711	45.3333	40.9422
																																								46.9422	43.0844	46.8356
																																								53.0844	56.96	54.5244
																																								44.0711	48.8622	44.96

## Sheet: Supp Fig1
	Supplementary Fig. 1b								Supplementary Fig. 1c								Supplementary Fig. 1d
		Normalized gene expression (2^-ddCt)								Sample ID	Numbers of sporangia per ml (X10^3)		Two-tailed Student’s t-test	p-value				Relative amounts of P. infestans biomass
		Sample ID	NbParakletos		Two-tailed Student’s t-test	p-value				Empty vector (EV)	6.875		Empty vector (EV) vs Parakletos-OE	0.0124729				Sample ID	DNA quantity (ng)			Two-tailed Student’s t-test	p-value
		Empty vector (EV)	1.03141		Empty vector (EV) vs Parakletos-OE	0.0111822				Empty vector (EV)	6.25		TRV2:GFP vs TRV2:Parakletos	0.00160521				Empty vector (EV)	1.17386			Empty vector (EV) vs Parakletos-OE	0.0173362
		Empty vector (EV)	0.818296		TRV2:GFP vs TRV2:Parakletos	0.00791102				Empty vector (EV)	15.126							Empty vector (EV)	1.34789			TRV2:GFP vs TRV2:Parakletos	0.00629844
		Empty vector (EV)	0.788445							Empty vector (EV)	12.5							Empty vector (EV)	1.40327
		Empty vector (EV)	1.50276							Empty vector (EV)	11.25							Parakletos-OE	2.0469
		Parakletos-OE	166.684							Empty vector (EV)	9.875							Parakletos-OE	2.56807
		Parakletos-OE	114.679							Parakletos-OE	34.375							Parakletos-OE	2.63506
		Parakletos-OE	120.935							Parakletos-OE	15.1562
		Parakletos-OE	65.6738							Parakletos-OE	28.75							TRV2:GFP	1.42896
										Parakletos-OE	21.875							TRV2:GFP	1.67764
		TRV2:GFP	1.48644							Parakletos-OE	12.5							TRV2:GFP	2.3919
		TRV2:GFP	0.826184							Parakletos-OE	22.75							TRV2:Parakletos	3.80229
		TRV2:GFP	0.880182															TRV2:Parakletos	4.73378
		TRV2:GFP	0.925129							TRV2:GFP	34.375							TRV2:Parakletos	3.76318
		TRV2:Parakletos	0.0565062							TRV2:GFP	27.5
		TRV2:Parakletos	0.0799867							TRV2:GFP	45
		TRV2:Parakletos	0.0603882							TRV2:GFP	31.875
		TRV2:Parakletos	0.038811							TRV2:GFP	30.375
										TRV2:GFP	32.5
										TRV2:Parakletos	9.6875
										TRV2:Parakletos	9.375
										TRV2:Parakletos	30.125
										TRV2:Parakletos	18.25
										TRV2:Parakletos	8.375
										TRV2:Parakletos	6.687

## Sheet: Supp Fig2
	Supplementary Fig. 2a																	Supplementary Fig. 2b																Supplementary Fig. 2d											Supplementary Fig. 2e
		ROS											Statistical information						ROS flg22																											ROS flg22
		flg22								Total RLU (X10^5) (60 minutes)			Two-tailed Student’s t-test	p-value					Control			parakletos-KO													Control	parakletos-KO lines				Statistical information						Control			Parakletos-OE lines
		Empty vector-mCherry (EV)			Parakletos-OE (m-Cherry)								Empty vector-mCherry (EV) vs Parakletos-OE (m-Cherry)	0.0198654					Desiree-WT			L-19			L-24			L-32							Desiree-WT	L-19	L-24	L-32		Two-tailed Student’s t-test	p-value					Desiree(EV)-OE			OE-L1
		Time (min)	RLU (X10^3)	S.E	Time (min)	RLU (X10^3)	S.E		Biological replicates	Empty vector-mCherry (EV)	32.5932								Time (min)	RLU (X10^3)	S.E	Time (min)	RLU (X10^3)	S.E	Time (min)	RLU (X10^3)	S.E	Time (min)	RLU (X10^3)	S.E					98.15	1046.01	849.981	331.705		Desiree-WT vs L-19	5.83005e-05					Time (min)	RLU (X10^3)	S.E	Time (min)
		0	0.0333333	0.00717695	0	0.0306	0.00197843			Empty vector-mCherry (EV)	29.6365								0	0.034	0.00504975	0	0.0403003	0.00768708	0	0.0316953	0.00616977	0	0.0517708	0.0182249					176.963	444.72	574.393	245.922		Desiree-WT vs L-24	0.000324566					0	0.0896539	0.00615297	0
		1.4391	0.0200833	0.00476147	1.4391	0.017	0.00168087			Empty vector-mCherry (EV)	30.0601								1.26752	1.18257	0.528709	1.26752	0.485134	0.146802	1.26752	0.350187	0.118521	1.26752	0.133719	0.0983795					218.728	827.286	848.509	382.049		Desiree-WT vs L-32	0.000433535					1.5791	0.386024	0.195204	1.26752
		2.87682	0.0165833	0.00404237	2.87682	0.0154667	0.00252249			Empty vector-mCherry (EV)	32.8445								2.54813	20.8101	5.72958	2.54813	19.8637	2.21085	2.54813	15.4464	3.0218	2.54813	10.8044	3.35178					125.306	740.898	454.229	108.302								3.15413	23.9187	3.70732	2.54813
		4.31645	0.0361667	0.00683532	4.31645	0.159	0.0886634			Empty vector-mCherry (EV)	32.7474								3.84382	49.2952	7.15901	3.84382	56.9302	3.16914	3.84382	49.9166	5.033	3.84382	46.4478	7.48651					294.055	709.235	657.845	195.956								4.72998	84.5803	7.73036	3.84382
		5.75237	1.57417	0.3691	5.75237	2.25473	1.14623			Empty vector-mCherry (EV)	41.0792								5.10903	71.423	6.7209	5.10903	86.0432	3.23867	5.10903	80.9784	4.94147	5.10903	80.1641	8.02646					405.785	922.523	671.139	265.761								6.30505	100.19	8.84605	5.10903
		7.18863	16.0513	3.22721	7.18863	13.562	3.85731			Parakletos-OE (m-Cherry)	27.7249								6.3643	84.0757	5.76318	6.3643	105.178	3.34814	6.3643	100.921	4.90151	6.3643	100.699	6.81737					143.303	382.024	143.946	448.237								7.8829	86.8803	7.39802	6.3643
		8.62628	49.8642	6.7073	8.62628	36.5375	5.73458			Parakletos-OE (m-Cherry)	20.1016								7.62065	90.6384	4.77202	7.62065	117.41	3.84876	7.62065	112.07	4.43957	7.62065	111.966	5.05816					13.632	135.997	178.942	451.237								9.46143	68.9466	6.18564	7.62065
		10.0625	86.8217	7.96982	10.0625	61.5747	5.98227			Parakletos-OE (m-Cherry)	27.5399								8.8767	92.5783	4.77491	8.8767	122.731	4.42122	8.8767	117.762	3.89981	8.8767	116.8	4.04902					313.609	187.449	279.045	537.795								11.039	54.6844	5.38857	8.8767
		11.501	113.46	8.17723	11.501	80.1887	5.79406			Parakletos-OE (m-Cherry)	32.6674								10.133	92.0079	5.3665	10.133	123.459	4.98131	10.133	119.665	3.65039	10.133	117.381	3.93628					67.349	111.677	111.677	92.558								12.6144	45.137	4.92228	10.133
		12.9375	129.153	8.05509	12.9375	92.4447	5.76017			Parakletos-OE (m-Cherry)	26.5382								11.4175	89.3032	5.64302	11.4175	120.14	5.45026	11.4175	118.333	3.51926	11.4175	115.949	4.19174					32.295	312.304	72.102	296.564								14.1875	35.8023	4.34629	11.4175
		14.3763	139.464	8.06478	14.3763	101.036	5.76969			Parakletos-OE (m-Cherry)	24.9428								12.7119	84.2001	5.96362	12.7119	115.026	5.80611	12.7119	114.79	3.25096	12.7119	110.186	4.28574					71.084	470.215	183.521	79.046								15.7644	25.0971	3.25479	12.7119
		15.812	146.533	7.96069	15.812	107.585	5.90937												14.0054	76.8165	6.16855	14.0054	107.363	5.87996	14.0054	107.422	3.02374	14.0054	101.517	4.3982					44.212	280.704	236.492	115.373								17.3419	14.219	1.91614	14.0054
		17.2481	151.875	7.92508	17.2481	112.433	5.98194												15.3019	66.6155	6.24836	15.3019	96.7358	5.74092	15.3019	95.9028	3.62852	15.3019	88.4978	4.87556					86.53	248.111	162.003	25.237								18.9177	6.37957	0.851587	15.3019
		18.684	155.008	8.08016	18.684	116.065	5.92927												16.5966	54.2065	6.12154	16.5966	83.5327	5.63113	16.5966	82.1638	5.19254	16.5966	72.6841	5.43136					44.328	203.091	151.361	89.552								20.4954	2.30371	0.333949	16.5966
		20.12	157.208	8.14465	20.12	118.728	6.00998												17.8909	41.5009	5.56083	17.8909	68.5994	5.70905	17.8909	66.2841	6.45118	17.8909	56.3962	5.629					29.474	414.511	255.107	703.924								22.0714	0.789513	0.152433	17.8909
		21.5582	158.092	8.26443	21.5582	120.635	5.92998												19.1893	29.7191	4.79585	19.1893	53.1596	5.88852	19.1893	50.9249	7.17071	19.1893	41.5309	5.22639					148.849	388.632	171.41	468.695								23.6475	0.373359	0.0815449	19.1893
		22.9952	157.775	8.41487	22.9952	121.123	5.92181												20.4847	20.4302	3.72875	20.4847	39.6968	5.65439	20.4847	38.0083	7.02772	20.4847	29.5697	4.49847					107.006	430.435	104.609	361.451								25.2236	0.278674	0.0768035	20.4847
		24.4339	156.175	8.63556	24.4339	120.085	5.93801												21.7835	13.7029	2.69756	21.7835	28.9886	5.03228	21.7835	27.6639	6.17934	21.7835	20.7016	3.84281					68.761	130.567	183.779	312.897								26.7922	0.236139	0.0957258	21.7835
		25.8702	153.2	8.91686	25.8702	117.63	5.83293												23.0784	9.32513	1.82516	23.0784	20.9317	4.22489	23.0784	20.2674	5.00654	23.0784	14.6006	3.23828					24.09	258.791	273.761	683.532								28.3683	0.217019	0.0955704	23.0784
		27.3057	148.933	8.93384	27.3057	113.646	5.78205												24.3729	6.53019	1.24896	24.3729	15.3661	3.53657	24.3729	14.9601	3.85753	24.3729	10.7274	2.73938					80.977	267.757	444.76	175.727								29.9438	0.227036	0.100783	24.3729
		28.7425	143.975	8.91887	28.7425	109.067	5.69748												25.6703	4.85491	0.900177	25.6703	11.6918	2.96375	25.6703	11.5731	2.9646	25.6703	8.45959	2.35665					94.775	445.237	312.897	99.412
		30.1798	137.749	8.67603	30.1798	103.891	5.49364												26.9654	3.93102	0.777872	26.9654	9.51284	2.55013	26.9654	9.45318	2.17181	26.9654	7.26756	2.06736					42.975	69.223	230.91	121.647
		31.6166	130.743	8.35113	31.6166	98.3743	5.38335												28.261	3.3293	0.730334	28.261	8.31749	2.34698	28.261	8.42985	1.66064	28.261	6.741	1.89999					48.553	52.991	235.229	288.141
		33.0555	123.716	7.74486	33.0555	92.575	5.24292												29.5566	2.91387	0.669758	29.5566	7.61058	2.21484	29.5566	7.8536	1.36286	29.5566	6.68041	1.77454
		34.4903	116.968	7.28906	34.4903	86.6672	5.08866												30.8477	2.62697	0.603403	30.8477	7.04097	2.12335	30.8477	7.72871	1.304	30.8477	6.47628	1.70578
		35.9273	109.297	6.59632	35.9273	80.2573	5.05466												32.1396	2.29118	0.516971	32.1396	6.54938	2.04783	32.1396	7.47364	1.26151	32.1396	6.25541	1.59249
		37.3639	102.11	5.96572	37.3639	74.0673	5.07664												33.433	2.0679	0.441736	33.433	6.02328	1.96228	33.433	7.02557	1.16284	33.433	5.96912	1.51026
		38.7992	94.8083	5.23831	38.7992	67.7414	5.24065												34.7301	1.81888	0.379896	34.7301	5.41064	1.82796	34.7301	6.36873	1.13124	34.7301	5.32644	1.34621
		40.2368	87.53	4.52548	40.2368	61.4617	5.52927												36.0231	1.57036	0.340829	36.0231	4.75485	1.71305	36.0231	5.5557	0.952791	36.0231	4.72697	1.18045
		41.6723	79.83	3.86118	41.6723	54.7287	5.86937												37.3188	1.37967	0.304509	37.3188	4.17675	1.58319	37.3188	4.84759	0.783116	37.3188	4.18791	1.00223
		43.1094	71.9742	3.2204	43.1094	48.261	6.35379												38.614	1.2086	0.256485	38.614	3.71131	1.46028	38.614	4.25205	0.640672	38.614	3.63406	0.838742
		44.5452	63.8725	2.76673	44.5452	41.5033	6.78086												39.9093	1.1088	0.251305	39.9093	3.27826	1.32144	39.9093	3.72617	0.538971	39.9093	3.21678	0.732076
		45.9794	55.6708	2.79615	45.9794	35.1693	7.18333												41.205	1.07615	0.242829	41.205	3.00817	1.25861	41.205	3.31184	0.494444	41.205	2.8705	0.651169
		47.4181	47.3675	3.12908	47.4181	29.5217	7.18592												42.5001	1.07834	0.233483	42.5001	2.83955	1.15772	42.5001	2.99126	0.462579	42.5001	2.66309	0.599698
		48.8573	39.825	3.51585	48.8573	24.8574	6.78629												43.8006	1.08489	0.243033	43.8006	2.70899	1.04337	43.8006	2.83966	0.476681	43.8006	2.53619	0.54992
		50.2967	33.0625	3.69778	50.2967	20.8159	6.08663												45.0936	1.09279	0.227181	45.0936	2.55967	0.91264	45.0936	2.7531	0.47334	45.0936	2.46338	0.527821
		51.7369	27.4442	3.55657	51.7369	17.4139	5.22973												46.3896	1.12614	0.212989	46.3896	2.60045	0.876751	46.3896	2.7089	0.499134	46.3896	2.38847	0.492157
		53.1728	22.9442	3.19049	53.1728	14.3363	4.44164												47.6852	1.18603	0.193158	47.6852	2.58336	0.749175	47.6852	2.74071	0.526803	47.6852	2.40641	0.476139
		54.6071	19.2767	2.73308	54.6071	11.6831	3.64894												48.9777	1.21426	0.194083	48.9777	2.5879	0.700215	48.9777	2.83777	0.585416	48.9777	2.375	0.481744
		56.0425	16.182	2.31696	56.0425	9.55153	3.00093												50.2703	1.26981	0.195273	50.2703	2.57689	0.594449	50.2703	2.82731	0.619935	50.2703	2.36506	0.473325
		57.4748	13.6307	2.08267	57.4748	7.966	2.52886												51.5613	1.29024	0.174058	51.5613	2.68509	0.542572	51.5613	2.99341	0.709808	51.5613	2.49934	0.465825
		58.9072	11.6684	1.91811	58.9072	6.81373	2.18379												52.8548	1.30344	0.176077	52.8548	2.66205	0.489658	52.8548	3.04003	0.739686	52.8548	2.52869	0.45667
		60.3438	10.6684	1.91811	60.3438	5.81373	0.934781												54.1469	1.32039	0.15736	54.1469	2.68073	0.451132	54.1469	3.14822	0.803881	54.1469	2.44816	0.451579
																			55.4411	1.30707	0.160724	55.4411	2.64761	0.395327	55.4411	3.26655	0.88243	55.4411	2.47872	0.465738
																			56.7354	1.28514	0.158046	56.7354	2.58705	0.398564	56.7354	3.20802	0.914118	56.7354	2.42275	0.451457
																			58.0262	1.2824	0.16978	58.0262	2.50358	0.360166	58.0262	3.28997	0.959832	58.0262	2.393	0.450862
																			59.3206	1.30155	0.174973	59.3206	2.49611	0.325286	59.3206	3.28889	0.98404	59.3206	2.34322	0.455504
																			60	1.30098	0.185513	60	2.43884	0.336439	60	3.32322	1.01933	60	2.33059	0.446171
[truncated: 20 more columns]

## Sheet: Supp Fig4
	Supplementary Fig. 4a										Supplementary Fig. 4b										Supplementary Fig. 4c (left panel)												Supplementary Fig. 4c (right panel)												Supplementary Fig. 4d
	Control										Control
		Fresh weight (g)					Statistical information					Fresh weight (g)					Statistical information																													Fresh Biomass (g)
			parakletos-KO lines				Two-tailed Student’s t-test	p-value					parakletos-KO lines				Two-tailed Student’s t-test	p-value						Fresh weight (g)					Statistical information							Fresh weight (g)					Statistical information					Control	parakletos-KO lines
		Desiree-WT	L-19	L-24	L-32		Desiree-WT vs L-19	0.821124				Desiree-WT	L-19	L-24	L-32		Desiree-WT vs L-19	0.686998							parakletos-KO lines				Two-tailed Student’s t-test	p-value							parakletos-KO lines				Two-tailed Student’s t-test	p-value				Desiree-WT	L-19	L-24	L-32
	Biological replicates	0.1	0.1	0.09	0.13		Desiree-WT vs L-24	0.730618			Biological replicates	1.2	0.78	0.99	0.951		Desiree-WT vs L-24	0.628755						Desiree-WT	L-19	L-24	L-32		Desiree-WT vs L-19	0.585003						Desiree-WT	L-19	L-24	L-32		Desiree-WT vs L-19	0.857465			Biological replicates	64.45	81.24	89.42	99.14
		0.15	0.11	0.12	0.14		Desiree-WT vs L-32	0.825859				0.8	0.82	0.85	0.9		Desiree-WT vs L-32	0.882076					Biological replicates	2.54	2.76	2.67	2.4		Desiree-WT vs L-24	0.382412					Biological replicates	11.41	8.92	9.03	8.56		Desiree-WT vs L-24	0.258938				88.51	78.28	90.13	85.24
		0.11	0.11	0.11	0.12							0.81	0.85	0.86	1.34									2.63	2.38	2.54	2.35		Desiree-WT vs L-32	0.64639						9.46	9.31	11.95	8.93		Desiree-WT vs L-32	0.626165				62.04	64.46	75.12	94.71
		0.13	0.09	0.13	0.1							0.86	0.86	0.85	0.85									3.08	2.56	2.15	2.45									10.93	10.35	10.67	8.88							80.29	78.33	79.1	76.88
		0.08	0.12	0.1	0.09							0.95	0.93	0.82	1									2.13	2.35	2.28	2.57									9.23	12.41	13.34	11.87							96.89	97.38	75.3	74.6
		0.14	0.13	0.12	0.12							0.92	0.84	1.1	0.96									2.56	2.56	2.97	2.22									10.01	9.01	9.21	9.04							65.06	73.26	72.1	81.52
		0.12	0.11	0.13	0.13							0.87	1.02	0.78	1.15									2.43	2.17	2.74	2.71									8.88	9.92	9.56	9.68							89.64	91.75	81.89	64.73
		0.12	0.1	0.1	0.12							1.14	1.34	1.31	0.93									2.57	2.45	2.81	2.46									8.45	8.45	10.88	10.95							72.86	79.9	64.8	93.32
		0.12	0.14	0.12	0.1							0.94	0.8	1.44	1.36									2.81	2.54	2.39	2.38									9.21	10.77	10.39	10.49
		0.13	0.12	0.11	0.1							0.89	0.92	0.76	0.79									2.25	2.47	2.98	2.37									11.42	8.34	8.92	8.89
		0.1	0.11	0.13	0.1							1.37	1.15	1.23	0.87									2.49	2.44	2.93	2.98									8.89	8.21	8.83	13.73							Dry Biomass (g)
		0.09	0.13	0.1	0.12							0.9	1.35	1.12	0.96									2.43	2.53	2.45	2.46									9.46	11.89	10.53	11.86							Control	parakletos-KO lines
												1.15	1.24	1.04	1.15									2.14	2.25	2.36	2.15									10.32	9.01	11.21	8.19							Desiree-WT	L-19	L-24	L-32
												1.22	1.28	1.31	1.1																														Biological replicates	14.26	15.16	15.95	17.16
												1.12	0.919	1.24	0.91																															12.54	15.89	16.95	18.33
												1.34	1.28	1.036	0.94																															17.78	16.97	16.78	18.53
												1.13	1.254	1.351	1.25																															18.34	14.7	15.71	13.66
												0.879	1.025	1.003	0.864																															14.17	17.26	18.12	16.6
												0.98	1.269	0.965	0.899																															17.72	17.98	16.21	18.24
												0.84	0.875	0.852	0.974																															17.09	14.65	15.59	17.68
																																														18.12	14.49	14.69	16.02
																																														Plant height (cm)
																																														Control	parakletos-KO lines
																																														Desiree-WT	L-19	L-24	L-32
																																													Biological replicates	14	14	14	15
																																														15	13	14	15
																																														14	15	15	14
																																														14	15	13	14
																																														15	15	14	16
																																														14	14	15	15
																																														13	15	15	14
																																														15	14	13	13
